# Supplementary material for: The Gender Impact Assessment among Healthcare Workers in the SARS-CoV-2 Vaccination—An Analysis of Serological Response and Side Effects
Source: Vaccines (Basel). 2021 May 18;9(5):522. doi: 10.3390/vaccines9050522 (PMC8158485; doi:10.3390/vaccines9050522)
Supplement: Supplementary file 1 [file vaccines-09-00522-s001.zip]

Archive with 1 entries (1 files):
- vaccines-1206999-supplementary.pdf
